# Supplementary material for: The Hepatitis B Virus Genotypes E to J: The Overlooked Genotypes
Source: Microorganisms. 2023 Jul 27;11(8):1908. doi: 10.3390/microorganisms11081908 (PMC10459053; doi:10.3390/microorganisms11081908)
Supplement: Supplementary file 1 [file microorganisms-11-01908-s001.zip › Table S1.xlsx]

## Sheet: HBV E
Accession number	HBV genotype	Country of origin	Sequence lenght (nt)	Collection date	Identical to
DQ060822	E (ayw4)	ANGOLA	3212	no
DQ060823	E (ayw4)	ANGOLA	3212	no
KF849713	E	ANGOLA	3212	2007-02-01
KF849714	E	ANGOLA	3212	2007-02-01
KF849715	E	ANGOLA	3212	2007-02-01
KF849716	E	ANGOLA	3212	2007-02-01
KF849717	E	ANGOLA	3212	2007-02-01
KF849718	E	ANGOLA	3212	2007-02-01
KF849719	E	ANGOLA	3212	2007-02-01
KF849721	E	ANGOLA	3212	2007-02-01
KF849722	E	ANGOLA	3212	2007-02-01
KF849723	E	ANGOLA	3212	2007-02-01
KF849724	E	ANGOLA	3212	2007-02-01
KF849725	E	ANGOLA	3212	2007-02-01
KF849726	E	ANGOLA	3212	2007-02-01
JQ000008	E	ARGENTINA	3212	no
JQ000009	E	ARGENTINA	3212	no
AY935700	E (ayw4)	BELGIUM	3212	no
FJ349226	E	BELGIUM	3212	1995-10-01
FJ349237	E	BELGIUM	3212	2005
FJ349238	E	BELGIUM	3212	2007
FJ349239	E	BELGIUM	3212	2007
KT749841	E	BELGIUM	3212	2005
AB201287	E	BENIN	3212	no
AB201288	E	BENIN	3212	no
AB201289	E	BENIN	3212	no
AB201290	E	BENIN	3212	no
LC513651	E	BURKINA FASSO	3212	2018	LC513652
LC513652	E	BURKINA FASSO	3212	2018
LC513654	E	BURKINA FASSO	3212	2018
LC513657	E	BURKINA FASSO	3212	2018
LT623842	E	BURKINA FASSO	3212	no
LT623843	E	BURKINA FASSO	3212	no
LT623844	E	BURKINA FASSO	3212	no
LT623845	E	BURKINA FASSO	3212	no
LT623846	E	BURKINA FASSO	3212	no
LT623847	E	BURKINA FASSO	3212	no
LT623848	E	BURKINA FASSO	3212	no
LT623849	E	BURKINA FASSO	3212	no
LT623850	E	BURKINA FASSO	3212	no
LT623851	E	BURKINA FASSO	3212	no
AB194947	E	CAMEROON	3212	no
AB194948	E	CAMEROON	3212	no
FN545841	E	CAMEROON	3212	no
FN545842	E	CAMEROON	3212	no
MH580617	E	CAMEROON	3212	2011	MH580628
MH580621	E	CAMEROON	3212	2011	MH580625
MH580622	E	CAMEROON	3212	2011
MH580624	E	CAMEROON	3212	2011
MH580625	E	CAMEROON	3212	2011
MH580628	E	CAMEROON	3212	2011
MH580629	E	CAMEROON	3212	2011
MH580630	E	CAMEROON	3212	2011
MH580631	E	CAMEROON	3212	2011	MH580632
MH580632	E	CAMEROON	3212	2011
MH580634	E	CAMEROON	3212	2011
MH580635	E	CAMEROON	3212	2011
MH580636	E	CAMEROON	3212	2011	MH580636
MH580637	E	CAMEROON	3212	2011
MH580638	E	CAMEROON	3212	2011
MH580640	E	CAMEROON	3212	2011	MH580641
MH580641	E	CAMEROON	3212	2011
MH580644	E	CAMEROON	3212	2011
MH580645	E	CAMEROON	3212	2011
MH580646	E	CAMEROON	3212	2011	MH580649
MH580647	E	CAMEROON	3212	2011
MH580648	E	CAMEROON	3212	2011
MH580649	E	CAMEROON	3212	2011
MH580650	E	CAMEROON	3212	2011
MH580652	E	CAMEROON	3212	2011
MF772354	E	CAPE VERDE	3212	2016
MF772355	E	CAPE VERDE	3212	2016
MF772357	E	CAPE VERDE	3212	2016
MF772360	E	CAPE VERDE	3212	2015
MF772362	E	CAPE VERDE	3212	2016
AM494690	E	CENTRAL AFRICAN REPUBLIC	3212	no
AM494691	E	CENTRAL AFRICAN REPUBLIC	3212	no
AM494692	E	CENTRAL AFRICAN REPUBLIC	3212	no
AM494693	E	CENTRAL AFRICAN REPUBLIC	3212	no
AM494694	E	CENTRAL AFRICAN REPUBLIC	3212	no	AM494696 AM494700
AM494695	E	CENTRAL AFRICAN REPUBLIC	3212	no
AM494696	E	CENTRAL AFRICAN REPUBLIC	3212	no
AM494697	E	CENTRAL AFRICAN REPUBLIC	3212	no
AM494699	E	CENTRAL AFRICAN REPUBLIC	3212	no
AM494700	E	CENTRAL AFRICAN REPUBLIC	3212	no
AM494701	E	CENTRAL AFRICAN REPUBLIC	3212	no
AM494702	E	CENTRAL AFRICAN REPUBLIC	3212	no
AM494703	E	CENTRAL AFRICAN REPUBLIC	3212	no
AM494704	E	CENTRAL AFRICAN REPUBLIC	3212	no
AM494705	E	CENTRAL AFRICAN REPUBLIC	3212	no
AM494706	E	CENTRAL AFRICAN REPUBLIC	3212	no
AM494707	E	CENTRAL AFRICAN REPUBLIC	3212	no
AM494708	E	CENTRAL AFRICAN REPUBLIC	3212	no	AM494717
AM494709	E	CENTRAL AFRICAN REPUBLIC	3212	no
AM494710	E	CENTRAL AFRICAN REPUBLIC	3212	no
AM494713	E	CENTRAL AFRICAN REPUBLIC	3212	no
AM494714	E	CENTRAL AFRICAN REPUBLIC	3212	no
AM494715	E	CENTRAL AFRICAN REPUBLIC	3212	no
AM494717	E	CENTRAL AFRICAN REPUBLIC	3212	no
MN967526	E (ayw4)	CENTRAL AFRICAN REPUBLIC	3212	2018/2019
MN967527	E (ayw4)	CENTRAL AFRICAN REPUBLIC	3212	2018/2019
MN967528	E (ayw4)	CENTRAL AFRICAN REPUBLIC	3212	2018/2019
MN967529	E (ayw4)	CENTRAL AFRICAN REPUBLIC	3212	2018/2019
AY738144	E	CONGO	3212	no
AY738145	E	CONGO	3212	no
AY738146	E	CONGO	3212	no
AY738147	E	CONGO	3212	no
AY739674	E	CONGO	3212	no
AY739675	E	CONGO	3212	no
AB091255	E	YVORY COAST	3212	no
AB091256	E	YVORY COAST	3212	no
KM606738	E	CUBA	3212	no
KM606739	E	CUBA	3212	no
KU736891	E (ayw4)	EGYPT	3212	2010-10-01
KU736892	E (ayw4)	EGYPT	3212	2010-10-01
KU736893	E (ayw4)	ETHIOPIA	3212	2010-04-01
X75657	E (ayw4)	FRANCE	3212	no
AB106564	E	GHANA	3212	no
AB205129	E	GHANA	3212	no
AB205189	E	GHANA	3212	no
AB205190	E	GHANA	3212	no
AB205191	E	GHANA	3212	no
AB205192	E	GHANA	3212	no
EU239217	E	GHANA	3212	no
EU239219	E	GHANA	3212	no
EU239220	E	GHANA	3212	no
EU239221	E	GHANA	3212	no
EU239222	E	GHANA	3212	no
EU239223	E	GHANA	3212	no
EU239224	E	GHANA	3212	no
EU239226	E	GHANA	3212	no
GQ161755	E	GUINEA	3212	2006
GQ161757	E	GUINEA	3212	2006
GQ161758	E	GUINEA	3212	2006
GQ161759	E	GUINEA	3212	2006
GQ161760	E	GUINEA	3212	2006
GQ161761	E	GUINEA	3212	2006
GQ161762	E	GUINEA	3212	2006
GQ161763	E	GUINEA	3212	2006
GQ161764	E	GUINEA	3212	2006
GQ161765	E	GUINEA	3212	2006
GQ161766	E	GUINEA	3212	2006
GQ161768	E	GUINEA	3212	2006
GQ161769	E	GUINEA	3212	2006
GQ161770	E	GUINEA	3212	2006
GQ161771	E	GUINEA	3212	2006
GQ161772	E	GUINEA	3212	2006
GQ161773	E	GUINEA	3212	2006	GQ161802
GQ161774	E	GUINEA	3212	2006
GQ161776	E	GUINEA	3212	2006	GQ161789 GQ161828
GQ161777	E	GUINEA	3212	2006
GQ161778	E	GUINEA	3212	2006
GQ161779	E	GUINEA	3212	2006
GQ161780	E	GUINEA	3212	2006
GQ161781	E	GUINEA	3212	2006
GQ161782	E	GUINEA	3212	2006
GQ161783	E	GUINEA	3212	2006	GQ161824
GQ161784	E	GUINEA	3212	2006
GQ161785	E	GUINEA	3212	2006
GQ161786	E	GUINEA	3212	2006
GQ161787	E	GUINEA	3212	2006
GQ161789	E	GUINEA	3212	2006
GQ161790	E	GUINEA	3212	2006
GQ161791	E	GUINEA	3212	2006
GQ161792	E	GUINEA	3212	2006
GQ161793	E	GUINEA	3212	2006
GQ161794	E	GUINEA	3212	2006
GQ161797	E	GUINEA	3212	2006
GQ161798	E	GUINEA	3212	2006
GQ161800	E	GUINEA	3212	2006	GQ161819
GQ161801	E	GUINEA	3212	2006
GQ161802	E	GUINEA	3212	2006
GQ161803	E	GUINEA	3212	2006
GQ161804	E	GUINEA	3212	2006
GQ161807	E	GUINEA	3212	2006
GQ161808	E	GUINEA	3212	2006
GQ161810	E	GUINEA	3212	2006
GQ161811	E	GUINEA	3212	2006
GQ161812	E	GUINEA	3212	2006
GQ161814	E	GUINEA	3212	2006
GQ161815	E	GUINEA	3212	2006
GQ161816	E	GUINEA	3212	2006
GQ161817	E	GUINEA	3212	2006
GQ161819	E	GUINEA	3212	2006
GQ161820	E	GUINEA	3212	2006
GQ161824	E	GUINEA	3212	2006
GQ161827	E	GUINEA	3212	2006
GQ161828	E	GUINEA	3212	2006
GQ161829	E	GUINEA	3212	2006
GQ161832	E	GUINEA	3212	2006
GQ161833	E	GUINEA	3212	2006
GQ161834	E	GUINEA	3212	2006
GQ161835	E	GUINEA	3212	2006
GQ161836	E	GUINEA	3212	2006
KX186584	E	GUINEA	3212	2013-11-01
MN507840	E	GUINEA	3212	2018
MN507841	E	GUINEA	3212	2019
MN507842	E	GUINEA	3212	2016
MN507843	E	GUINEA	3212	2016
MN507844	E	GUINEA	3212	2018
MN507845	E	GUINEA	3212	2018
MN507846	E	GUINEA	3212	2018
MN507847	E	GUINEA	3212	2018
MN507848	E	GUINEA	3212	2019
MW455161	E	GUINEA	3212	2018
MW455162	E	GUINEA	3212	2018
MW455163	E	GUINEA	3212	2019
MW455164	E	GUINEA	3212	2019
MW455165	E	GUINEA	3212	2019
MW679682	E	GUINEA	3212	2019
MW679683	E	GUINEA	3212	2019
MZ962189	E	GUINEA	3212	2019
MZ962190	E	GUINEA	3212	2019
MZ962191	E	GUINEA	3212	2019
MZ962192	E	GUINEA	3212	2019
MZ962193	E	GUINEA	3212	2019
MZ962194	E	GUINEA	3212	2019
MZ962195	E	GUINEA	3212	2019
MZ962196	E	GUINEA	3212	2019
MZ962197	E	GUINEA	3212	2019
MZ962198	E	GUINEA	3212	2019
MZ962199	E	GUINEA	3212	2019
AP007262	E	JAPAN	3212	no
KU736894	E (ayw4)	LIBERIA	3212	2010-03-01
KU736895	E (ayw4)	LIBERIA	3212	2009-01-01
KU736896	E (ayw4)	LIBERIA	3212	2008-08-01
KU736897	E (ayw4)	LIBERIA	3212	2010-08-01	KU736898
KU736898	E (ayw4)	LIBERIA	3212	2010-12-01
KU736899	E (ayw4)	LIBERIA	3212	2011-06-01
DQ060830	E (ayw4)	MADAGASCAR	3212	no
HE974380	E	MARTINIQUE	3212	no
HE974384	E	MARTINIQUE	3212	no
KT192626	E	MEXICO	3212	2011
DQ060824	E (ayw4)	NAMIBIA	3212	no
DQ060825	E (ayw4)	NAMIBIA	3212	no
DQ060826	E (ayw4)	NAMIBIA	3212	no
DQ060827	E (ayw4)	NAMIBIA	3212	no
DQ060828	E (ayw4)	NAMIBIA	3212	no
DQ060829	E (ayw4)	NAMIBIA	3212	no
FN594749	E	NIGER	3212	no
FN594750	E	NIGER	3212	no
FN594751	E	NIGER	3212	no
FN594752	E	NIGER	3212	no
FN594756	E	NIGER	3212	no
FN594758	E	NIGER	3212	no
FN594759	E	NIGER	3212	no
FN594760	E	NIGER	3212	no
FN594761	E	NIGER	3212	no
FN594762	E	NIGER	3212	no
FN594763	E	NIGER	3212	no
FN594765	E	NIGER	3212	no
FN545821	E	NIGERIA	3212	no
FN545822	E	NIGERIA	3212	no
FN545823	E	NIGERIA	3212	no
HM363565	E	NIGERIA	3212	2007
HM363566	E	NIGERIA	3212	2007
HM363567	E	NIGERIA	3212	2007
HM363568	E	NIGERIA	3212	2007
HM363569	E	NIGERIA	3212	2007
HM363570	E	NIGERIA	3212	2007
HM363571	E	NIGERIA	3212	2007
HM363572	E	NIGERIA	3212	2007
HM363573	E	NIGERIA	3212	2007
HM363574	E	NIGERIA	3212	2007
HM363575	E	NIGERIA	3212	2007
HM363576	E	NIGERIA	3212	2007
HM363577	E	NIGERIA	3212	2007
HM363578	E	NIGERIA	3212	2007
HM363579	E	NIGERIA	3212	2007
HM363580	E	NIGERIA	3212	2007
HM363581	E	NIGERIA	3212	2007
HM363582	E	NIGERIA	3212	2007
HM363583	E	NIGERIA	3212	2007
HM363584	E	NIGERIA	3212	2007
HM363585	E	NIGERIA	3212	2007
HM363586	E	NIGERIA	3212	2007
HM363587	E	NIGERIA	3212	2007
HM363588	E	NIGERIA	3212	2007
HM363589	E	NIGERIA	3212	2007
HM363590	E	NIGERIA	3212	2007
HM363591	E	NIGERIA	3212	2007
HM363592	E	NIGERIA	3212	2007
HM363593	E	NIGERIA	3212	2007
HM363594	E	NIGERIA	3212	2007
HM363595	E	NIGERIA	3212	2007
HM363596	E	NIGERIA	3212	2007
HM363597	E	NIGERIA	3212	2007
HM363598	E	NIGERIA	3212	2007
HM363599	E	NIGERIA	3212	2007
HM363600	E	NIGERIA	3212	2007
HM363601	E	NIGERIA	3212	2007
HM363602	E	NIGERIA	3212	2007
HM363603	E	NIGERIA	3212	2007
HM363604	E	NIGERIA	3212	2007
HM363605	E	NIGERIA	3212	2007
HM363606	E	NIGERIA	3212	2007
HM363607	E	NIGERIA	3212	2007
HM363608	E	NIGERIA	3212	2007
HM363609	E	NIGERIA	3212	2007
HM363610	E	NIGERIA	3212	2007
HM363611	E	NIGERIA	3212	2007
MH918655	E	NIGERIA	3212	2015
MT426115	E	NIGERIA	>3212nt 3218 (mutant clone)	no
AB915175	E	SAUDI ARABIA	3212	2008-04-10
AB915178	E	SAUDI ARABIA	3212	2009-03-03
KU736900	E (ayw4)	SOMALIA	3212	2007-10-01
KF922438	E (ayw4)	SOUTH AFRICA	3212	2012
KF922439	E (ayw4)	SOUTH AFRICA	3212	2012
KF170741	E (ayw4)	SUDAN	3212	2008
KF170742	E (ayw4)	SUDAN	3212	2008
KU736901	E (ayw4)	SUDAN	3212	2005-06-01
KU736902	E (ayw4)	SUDAN	3212	2009-09-01
KU736903	E (ayw4)	SUDAN	3212	2010-09-01
KU736904	E (ayw4)	SUDAN	3212	2010-11-01
KU736905	E (ayw4)	SUDAN	3212	2009-04-01
KU736906	E (ayw4)	SUDAN	3212	2010-05-01	KU736907 KU7369089
KU736907	E (ayw4)	SUDAN	3212	2007-09-01
KU736908	E (ayw4)	SUDAN	3212	2010-05-01
KU736909	E (ayw4)	SUDAN	3212	2010-07-01
KU736910	E (ayw4)	SUDAN	3212	2010-09-01
KU736911	E (ayw4)	SUDAN	3212	2010-09-01
KU736912	E (ayw4)	SUDAN	3212	2010-05-01
KU736913	E (ayw4)	SUDAN	3212	2007-10-01
MK321264	E	UNITED KINGDOM	3212	30/1/2008
MK720631	E	UNITED KINGDOM	3212	30/1/2008	MK720632
MK720632	E	UNITED KINGDOM	3212	30/1/2008
Accession number	HBV genotype	Country of origin	Sequence lenght (nt)	Collection year	Reason for exclusion
Not included:Recombinant isolates
FN594748	E (D/E)	NOGER	3212	no	Recombinant
GQ161754	D/E (D/E)	GHANA	3212	2000	Recombinant
GQ161767	A3/E (A/E)	GUINEA	3212	2006	Recombinant
GQ161775	A3/E (A/E)	GUINEA	3212	2006	Recombinant
AB915176	E (D/E)	SAUDI ARABIA	3121	2008-02-11	Recombinant
GQ161753	A3/E (A/E)	GHANA	3182	2000	Recombinant
GQ161788	A3/E (A/E)	GUINEA	3158	2006	Recombinant
GQ161837	A3/E (A/E)	GUINEA	3215	2006	Recombinant
Not included: Uncertainty region
AB219533	E	UNITED KINGDOM	3218	no	Uncertainty region
FN594766	E	NOGER	3212	no	Uncertainty region
KF849727	E	ANGOLA	3182	1/2/2007	Uncertainty region
AB219533	E	UNITED KINGDOM	3218	no	Uncertainty region
KF849727	E	ANGOLA	3182	1/2/2007	Uncertainty region
GQ161838	A3/E (not valid jpHMM)	GUINEA	3215	2006	Not valid
Not included: no country of origin
AB274969	E	-	3212	no	No origin
AB274970	E	-	3212	no	No origin
AB274971	E	-	3212	no	No origin
AB274974	E	-	3212	no	No origin
AB274975	E	-	3212	no	No origin
AB274976	E	-	3212	no	No origin
AB274977	E	-	3212	no	No origin
AB274978	E	-	3212	no	No origin
AB274979	E	-	3212	no	No origin
AB274980	E	-	3212	no	No origin
AB274981	E	-	3212	no	No origin
AB274982	E	-	3212	no	No origin
HQ700550	E	-	3212	no	No origin
HQ700552	E	-	3212	no	No origin
AY739674	E	-	3212	no	Clone
AY739675	E	-	3212	no	Clone
Not included: shorter/longer sequences
MH464856	E	BOSTWANA	3221	2009	>3212nt
AB205188	E	GHANA	3197	no	<3212nt
AB219529	E	UNITED KINGDOM	3200	no	<3212nt
AB219530	E	UNITED KINGDOM	3050	no	<3212nt
AB219531	E	UNITED KINGDOM	3107	no	<3212nt
AB219532	E	UNITED KINGDOM	3038	no	<3212nt
AB219534	E	UNITED KINGDOM	3179	no	<3212nt
AB274973	E	-	3206	no	<3212nt
AB274984	E	-	3188	no	<3212nt
AB274985	E	-	3206	no	<3212nt
AB915177	E	SAUDI ARABIA	3087	2008-07-02	<3212nt
AB915180	E	SAUDI ARABIA	3194	2009-03-26	<3212nt
AM494689	E	CENTRAL AFRICAN REPUBLIC	3200	no	<3212nt
AM494698	E	CENTRAL AFRICAN REPUBLIC	3191	no	<3212nt
AM494711	E	CENTRAL AFRICAN REPUBLIC	3209	no	<3212nt
AM494712	E	CENTRAL AFRICAN REPUBLIC	3209	no	<3212nt
FJ349240	E	BELGIUM	3200	2007	<3212nt
FN545827	(E)	CAMEROON	3200	no	<3212nt
FN594753	E	NIGER	3197	no	<3212nt
GQ161756	E	GUINEA	3185	2006	<3212nt
GQ161795	E	GUINEA	3185	2006	<3212nt
GQ161796	E	GUINEA	3200	2006	<3212nt
GQ161799	E	GUINEA	3098	2006	<3212nt
GQ161805	E	GUINEA	3097	2006	<3212nt
GQ161809	E	GUINEA	3211	2006	<3212nt
GQ161818	E	GUINEA	3097	2006	<3212nt
GQ161821	E	GUINEA	3097	2006	<3212nt
GQ161822	E	GUINEA	3016	2006	<3212nt
GQ161823	E	GUINEA	3203	2006	<3212nt
GQ161825	E	GUINEA	3209	2006	<3212nt
GQ161826	E	GUINEA	3194	2006	<3212nt
GQ161830	E	GUINEA	2950	2006	<3212nt
GQ161831	E	GUINEA	3200	2006	<3212nt
HQ700551	E	-	3197	no	<3212nt
KF849720	E	ANGOLA	3209	1/2/2007	<3212nt
KF849728	E	ANGOLA	3200	1/2/2007	<3212nt
MF772356	E	CAPE VERDE	3200	2016	<3212nt
MF772358	E	CAPE VERDE	3200	2016	<3212nt
MH580614	E	CAMEROON	3209	2011	<3212nt
MH580615	E	CAMEROON	3209	2011	<3212nt
MH580616	E	CAMEROON	3209	2011	<3212nt
MH580618	E	CAMEROON	3209	2011	<3212nt
MH580619	E	CAMEROON	3209	2011	<3212nt
MH580620	E	CAMEROON	3209	2011	<3212nt
MH580623	E	CAMEROON	3209	2011	<3212nt
MH580626	E	CAMEROON	3200	2011	<3212nt
MH580633	E	CAMEROON	3197	2011	<3212nt
MH580651	E	CAMEROON	3209	2011	<3212nt
MW082636	E	FRANCE	3209	2013	<3212nt
