# Supplementary material for: The Hepatitis B Virus Genotypes E to J: The Overlooked Genotypes
Source: Microorganisms. 2023 Jul 27;11(8):1908. doi: 10.3390/microorganisms11081908 (PMC10459053; doi:10.3390/microorganisms11081908)
Supplement: Supplementary file 1 [file microorganisms-11-01908-s001.zip › Table S2.xlsx]

## Sheet: HBV F
Accession number	HBV genotype	Country of origin	Sequence lenght (nt)	Phylogenetic analysis	Collection date	Identical to
AY090456	F ayw4	NICARAGUA	3161	F1a	NO INF
AY090458	F adw4	COSTA RICA	3215	F1a	NO INF
AY090459	F adw4	COSTA RICA	3215	F1a	NO INF
KP718104	HBV	PANAMA	3215	F1a	2012
KP718113	HBV	PANAMA	3215	F1a	2010
AB064316	HBV	UNITED STATES	3215	F1b	NO INF
AB086397	F	JAPAN	3215	F1b	NO INF
AB116552	HBV	VENEZUELA	3215	F1b	NO INF
AF223963	F	ARGENTINA	3215	F1b	NO INF
AF223964	F	ARGENTINA	3215	F1b	NO INF
AY179735	F	ARGENTINA	3215	F1b	NO INF
DQ823091	F1 adw4	ARGENTINA	3215	F1b	NO INF
DQ823092	F1 adw4	ARGENTINA	3215	F1b	NO INF	DQ823093
DQ823093	F1 adw4	ARGENTINA	3215	F1b	NO INF	DQ823092
DQ823094	F1 adw4	ARGENTINA	3215	F1b	NO INF
DQ823095	F1 adw4	ARGENTINA	3215	F1b	NO INF	HM585191 HM585195
EU366118	F1 adw4	ARGENTINA	3215	F1b	13/05/2004	FJ657529
EU366133	F1 adw4	ARGENTINA	3215	F1b	2006-03-03
EU670260	F1	PERU	3204	F1b	NO INF
EU670261	F1	PERU	3135	F1b	NO INF
EU670262	F1	PERU	3215	F1b	NO INF
FJ657529	F1b	ARGENTINA	3215	F1b	NO INF	EU366118
FJ709457	F1 adw4	CHILE	3215	F1b	NO INF
FJ709458	F1 adw4	CHILE	3215	F1b	NO INF
FJ709459	F1 adw4	CHILE	3215	F1b	NO INF
FJ709460	F1 adw4	CHILE	3215	F1b	NO INF
FJ709462	F1 adw4	CHILE	3215	F1b	NO INF
FJ709463	F1 adw4	CHILE	3215	F1b	NO INF
FJ709464	F1 adw4	CHILE	3215	F1b	NO INF	HQ378247
FJ709465	F1 adw4	CHILE	3215	F1b	NO INF
FJ709494	F1 adw4	CHILE	3215	F1b	NO INF
HE981182	F1b	ARGENTINA	3215	F1b	NO INF
HE981184	F1b	ARGENTINA	3217	F1b	NO INF
HE981185	F1b	ARGENTINA	3217	F1b	NO INF
HM585186	F1b adw4	CHILE	3215	F1b	2008-01-07	HM590471 HM590472
HM585187	F1b adw4	CHILE	3215	F1b	23/10/009
HM585188	F1b adw4	CHILE	3215	F1b	20/12/2006	HM590473
HM585189	F1b adw4	CHILE	3215	F1b	15/03/2005
HM585190	F1b adw4	CHILE	3215	F1b	23/10/2009
HM585191	F1b adw4	CHILE	3215	F1b	2009-02-11	HM585195 DQ823095
HM585192	F1b adw4	CHILE	3215	F1b	20/11/2009
HM585193	F1b adw4	CHILE	3215	F1b	2009-07-10
HM585194	F1b adw4	CHILE	3215	F1b	20/12/2007
HM585195	F1b adw4	CHILE	3215	F1b	15/3/2010	HM585191 DQ823095
HM585196	F1b adw4	CHILE	3215	F1b	19/02/2010
HM585197	F1b adw4	CHILE	3215	F1b	26/11/2007
HM585198	F1b adw4	CHILE	3215	F1b	2007-01-06
HM585199	F1b adw4	CHILE	3215	F1b	19/08/2009
HM585200	F1b adw4	CHILE	3215	F1b	2009-07-10
HM590471	F1b adw4	CHILE	3215	F1b	2009-12-06	HM585186 HM590472
HM590472	F1b adw4	CHILE	3215	F1b	19/02/2010	HM585186 HM590471
HM590473	F1b adw4	CHILE	3215	F1b	23/03/2007	HM585188
HM590474	F1b adw4	CHILE	3215	F1b	2009-09-12
HM627320	F1b adw4	CHILE	3215	F1b	2007-03-08
HQ378247	F1 adw4	IRELAND	3215	F1b	Dic/2009	FJ09464
JN688691	F1b	ARGENTINA	3215	F1b	2009
JN688699	F1b	ARGENTINA	3215	F1b	2009
JN688703	F1b	ARGENTINA	3215	F1b	2009
JN792913	F	UNITED STATES	3207	F1b	1998
JN792914	F	UNITED STATES	3209	F1b	1982
JN792915	F	UNITED STATES	3207	F1b	1980
JN792916	F	UNITED STATES	3206	F1b	1975
JN792917	F	UNITED STATES	3215	F1b	1988
JN792918	F	UNITED STATES	3215	F1b	1992
JN792919	F	UNITED STATES	3215	F1b	1992
JN792920	F	UNITED STATES	3215	F1b	1987
JN792921	F	UNITED STATES	3215	F1b	1988
JN792922	F	UNITED STATES	3215	F1b	1993
JX079936	F1b	ARGENTINA	3215	F1b	2007
KC494400	F	BRAZIL	3215	F1b	2008
KC494404	F	BRAZIL	3215	F1b	2008
KF199901	HBV	MEXICO	3215	F1b	2012-01-04
KJ586808	F1b	URUGUAY	3215	F1b	2014-07-03
KJ843163	F1b	ARGENTINA	3215	F1b	30/03/2011
KJ843164	F1b	ARGENTINA	3215	F1b	2013-04-01
KJ843167	F1b	ARGENTINA	3215	F1b	2011-09-08
KJ843168	F1b	ARGENTINA	3203	F1b	13/01/2010
KJ843169	F1b	ARGENTINA	3215	F1b	13/03/2012
KJ843170	F1b	ARGENTINA	3215	F1b	2013-02-03
KJ843171	F1b	ARGENTINA	3215	F1b	2013-03-04
KJ843174	F1b	ARGENTINA	3215	F1b	13/11/2010
KJ843176	F1b	ARGENTINA	3215	F1b	2012-02-09
KJ843177	F1b	ARGENTINA	3215	F1b	24/03/2012
KJ843178	F1b	ARGENTINA	3215	F1b	18/03/2013
KJ843179	F1b	ARGENTINA	3215	F1b	17/08/2012
KJ843180	F1b	ARGENTINA	3215	F1b	17/08/2012
KJ843181	F1b	ARGENTINA	3215	F1b	2012-02-10
KJ843190	F1b	ARGENTINA	3215	F1b	23/10/2012	KJ843202
KJ843193	F1b	ARGENTINA	3215	F1b	2003-04-09
KJ843194	F1b	ARGENTINA	3215	F1b	24/04/2013
KJ843195	F1b	ARGENTINA	3215	F1b	30/04/2013
KJ843196	F1b	ARGENTINA	3215	F1b	2003-04-09	KJ843199
KJ843197	F1b	ARGENTINA	3215	F1b	2002-09-04	KJ843205
KJ843198	F1b	ARGENTINA	3215	F1b	22/12/2003
KJ843199	F1b	ARGENTINA	3215	F1b	25/11/2004	KJ843196
KJ843200	F1b	ARGENTINA	3215	F1b	20/11/2003
KJ843201	F1b	ARGENTINA	3215	F1b	2003-09-04
KJ843202	F1b	ARGENTINA	3215	F1b	17/05/2002	KJ843190
KJ843203	F1b	ARGENTINA	3215	F1b	2001-02-05
KJ843204	F1b	ARGENTINA	3215	F1b	2003-12-08
KJ843205	F1b	ARGENTINA	3215	F1b	2001-09-11	KJ843197
KJ843206	F1b	ARGENTINA	3215	F1b	30/09/2003
KM233681	F	CHILE	3215	F1b	2008-10-07
KM998715	F	MEXICO	3215	F1b	2011
KP995098	F1	VENEZUELA	3215	F1b	NO INF
KP995116	F1	VENEZUELA	3215	F1b	NO INF
KX264496	F1	CHILE	3215	F1b	2013-11-01
KY458061	F	MEXICO	3215	F1b	2010
KY458062	F	MEXICO	3215	F1b	2012
KY476322	F	PERU	3215	F1b	22/03/2009
KY476323	F	PERU	3215	F1b	17/05/2009
KY476324	F	PERU	3215	F1b	29/09/2009
KY476325	F	PERU	3215	F1b	24/04/2010
KY476328	F	PERU	3215	F1b	2011-09-05
KY476329	F	PERU	3215	F1b	19/08/2010
KY476330	F	PERU	3215	F1b	18/07/2011
KY476331	F	PERU	3227	F1b	2011-04-07
LT935659	F	PERU	3215	F1b	NO INF
LT935660	F	PERU	3215	F1b	NO INF
LT935661	F	PERU	3215	F1b	NO INF
LT935662	F	PERU	3215	F1b	NO INF
LT935663	F	PERU	3215	F1b	NO INF
LT935664	F	PERU	3215	F1b	NO INF
LT935665	F	PERU	3215	F1b	NO INF
LT935666	F	PERU	3215	F1b	NO INF
LT935667	F	PERU	3215	F1b	NO INF
LT935668	F	PERU	3215	F1b	NO INF
LT935670	F	PERU	3215	F1b	1999
MG877700	F1b	ARGENTINA	3215	F1b	20/05/2004
MG877701	F1b	ARGENTINA	3215	F1b	2012-12-01	MG877702
MG877702	F1b	ARGENTINA	3215	F1b	20/05/2016	MG877701
MK058437	F1b	MEXICO	3215	F1b	2015
OK106257	F1b	ARGENTINA	3215	F1b	2019
OL907123	F1b	ARGENTINA	3215	F1b	March 2013
KJ638656	HBV	PANAMA	3215	F1c	2012
KJ638657	HBV	PANAMA	3215	F1c	2010
KJ638658	HBV	PANAMA	3215	F1c	2011
KJ638663	HBV	PANAMA	3215	F1c	2011
KJ638664	HBV	PANAMA	3212	F1c	2011
KJ843220	F	ARGENTINA	3215	F1c	2008-05-11	KP718107
KP718107	HBV	PANAMA	3215	F1c	2013	KJ843220
KP718110	HBV - HIV	PANAMA	3215	F1c	2012
AY090455	F adw4	NICARAGUA	3215	F2a	NO INF
AY311369	F	VENEZUELA	3215	F2a	NO INF
DQ899142	F	VENEZUELA	3215	F2a	NO INF
DQ899143	F	VENEZUELA	3215	F2a	NO INF
KC494394	F	BRAZIL	3215	F2a	2008
KC494395	F	BRAZIL	3215	F2a	2008
KC494396	F	BRAZIL	3215	F2a	2008
KC494397	F	BRAZIL	3215	F2a	2008
KC494399	F	BRAZIL	3215	F2a	2008
KC494401	F	BRAZIL	3215	F2a	2008
KC494402	F	BRAZIL	3215	F2a	2008
KC494403	F	BRAZIL	3215	F2a	2008
KC494405	F	BRAZIL	3215	F2a	2008
KJ843191	F2a	ARGENTINA	3215	F2a	2012-02-05
KP995097	F2	VENEZUELA	3215	F2a	NO INF
KP995099	F2	VENEZUELA	3215	F2a	NO INF
KP995103	F2	VENEZUELA	3215	F2a	NO INF
KP995104	F2	VENEZUELA	3215	F2a	NO INF
KP995107	F2	VENEZUELA	3215	F2a	NO INF
KP995113	F2	VENEZUELA	3215	F2a	NO INF
KP995114	F2	VENEZUELA	3215	F2a	NO INF
KP995115	F2	VENEZUELA	3215	F2a	NO INF
KP995120	F2	VENEZUELA	3215	F2a	NO INF
KP995121	F2	VENEZUELA	3214	F2a	NO INF
KT896494	F2	BRAZIL	3215	F2a	2012-01-09
KX264497	F2	BRAZIL	3215	F2a	2013-11-01
ON585699	F2	BRAZIL	3215	F2a	13/12/2018
DQ899144	F	VENEZUELA	3215	F2b	NO INF
DQ899145	F	VENEZUELA	3215	F2b	NO INF
DQ899146	F	VENEZUELA	3215	F2b	NO INF
DQ899147	F	VENEZUELA	3215	F2b	NO INF
HE974366	F2	MARTINIQUE	3215	F2b	NO INF
HE974369	F2	MARTINIQUE	3182	F2b	NO INF
AB036905	F	VENEZUELA	3215	F3	NO INF	AB036909 AB036912
AB036906	F	VENEZUELA	3206	F3	NO INF	AB036907
AB036907	F	VENEZUELA	3206	F3	NO INF	AB036906
AB036908	F	VENEZUELA	3206	F3	NO INF
AB036909	F	VENEZUELA	3215	F3	NO INF	AB036905 AB036912
AB036910	F	VENEZUELA	3215	F3	NO INF
AB036911	F	VENEZUELA	3215	F3	NO INF
AB036912	F	VENEZUELA	3215	F3	NO INF	AB036905 AB036909
AB036913	F	VENEZUELA	3215	F3	NO INF
AB036914	F	VENEZUELA	3215	F3	NO INF
AB036915	F	VENEZUELA	3215	F3	NO INF	AB036920
AB036916	F	VENEZUELA	3215	F3	NO INF	AB036917
AB036917	F	VENEZUELA	3215	F3	NO INF	AB036916
AB036918	F	VENEZUELA	3129	F3	NO INF
AB036919	F	VENEZUELA	3215	F3	NO INF
AB036920	F	VENEZUELA	3215	F3	NO INF	AB036915
AB116549	F	PANAMA	3215	F3	NO INF
AB116550	F	PANAMA	3215	F3	NO INF
AB116551	F	VENEZUELA	3215	F3	NO INF
AY311370	F	VENEZUELA	3215	F3	NO INF
DQ899148	F	VENEZUELA	3215	F3	NO INF
DQ899149	F	VENEZUELA	3215	F3	NO INF
DQ899150	F	COLOMBIA	3215	F3	NO INF
FJ589066	F3	VENEZUELA	3215	F3	NO INF
FJ589067	F3	COLOMBIA	3215	F3	NO INF
KJ638659	HBV	PANAMA	3215	F3	2011
KP718105	HBV	PANAMA	3215	F3	2012
KP718106	HBV	PANAMA	3215	F3	2012
KP718108	HBV - HIV	PANAMA	3215	F3	2012
KP718111	HBV - HIV	PANAMA	3215	F3	2012
KP718112	HBV	PANAMA	3215	F3	2010
KP995101	F3	VENEZUELA	3215	F3	NO INF
KP995105	F3	VENEZUELA	3215	F3	NO INF
KP995106	F3	VENEZUELA	3215	F3	NO INF
KP995117	F3	VENEZUELA	3215	F3	NO INF
KP995118	F4	VENEZUELA	3215	F3	NO INF
KP995122	F3	VENEZUELA	3214	F3	NO INF
KP995123	F3	VENEZUELA	3215	F3	NO INF
KP995124	F3	VENEZUELA	3215	F3	NO INF
KP995125	F3	VENEZUELA	3215	F3	NO INF
KP995126	F3	VENEZUELA	3215	F3	NO INF
KY476327	F	PERU	3215	F3	13/01/2011
X75663	F adw4q-	COLOMBIA	3215	F3	NO INF
AB166850	F	BOLIVIA	3215	F4	NO INF
AB214516	F	BOLIVIA	3215	F4	NO INF
AB365446	F -IV	BOLIVIA	3215	F4	NO INF
AB365449	F -IV	BOLIVIA	3215	F4	NO INF
AB365450	F -IV	BOLIVIA	3215	F4	NO INF
AF223962	F	ARGENTINA	3215	F4	NO INF
AF223965	F	ARGENTINA	3215	F4	NO INF
AY179734	F	ARGENTINA	3215	F4	NO INF
DQ776247	F4 adw4	ARGENTINA	3215	F4	NO INF
DQ823086	F4 adw4	ARGENTINA	3215	F4	NO INF
DQ823087	F4 adw4	ARGENTINA	3215	F4	NO INF
DQ823088	F4 adw4	ARGENTINA	3215	F4	NO INF
DQ823089	F4 adw4	ARGENTINA	3215	F4	NO INF
DQ823090	F4 adw4	ARGENTINA	3215	F4	NO INF
EF576808	F4 adw4	ARGENTINA	3215	F4	NO INF
EF576812	F4 adw4	ARGENTINA	3215	F4	NO INF
EU366116	F4 adw4	ARGENTINA	3215	F4	19/03/2004
EU366132	F4 adw4	ARGENTINA	3215	F4	20/07/1999
FJ657519	F4	ARGENTINA	3215	F4	31/05/2001
FJ657522	F4	ARGENTINA	3215	F4	2003-07-04
FJ657528	F4	ARGENTINA	3215	F4	NO INF
HE974368	F4	MARTINIQUE	3215	F4	NO INF
HE981181	F4	BRAZIL	3215	F4	NO INF
JN688701	F4	ARGENTINA	3215	F4	2009
JN688709	F4	ARGENTINA	3215	F4	2010
JN688720	F4	ARGENTINA	3215	F4	26/03/2011
JX079937	F4	ARGENTINA	3215	F4	2004
KC494398	F	BRAZIL	3215	F4	2008
KJ647354	F4	PANAMA	3215	F4	28/04/2011
KJ843175	F4	ARGENTINA	3215	F4	30/09/2012
KJ843185	F4	ARGENTINA	3215	F4	18/09/2013
KJ843189	F4	ARGENTINA	3215	F4	2012-11-07
KJ843207	F4	ARGENTINA	3215	F4	31/10/2010
KJ843208	F4	ARGENTINA	3215	F4	28/02/2001	KJ843210
KJ843209	F4	ARGENTINA	3215	F4	27/07/2012
KJ843210	F4	ARGENTINA	3215	F4	2000-01-11	KJ843208
KJ843211	F4	ARGENTINA	3215	F4	15/04/2004
KJ843212	F4	ARGENTINA	3215	F4	2004-02-02
KJ843213	F4	ARGENTINA	3215	F4	25/04/2003
KJ843219	F	ARGENTINA	3215	F4	14/11/2009	KJ843221 KJ843222
KJ843221	F	ARGENTINA	3215	F4	25/09/2006	KJ843219 KJ843222
KJ843222	F	ARGENTINA	3215	F4	2007-01-02	KJ843219 KJ84321
KJ843223	F	ARGENTINA	3215	F4	22/09/2006
KJ843224	F	ARGENTINA	3215	F4	30/03/2006
KJ843225	F	ARGENTINA	3215	F4	2013-08-04
KJ843226	F	ARGENTINA	3215	F4	23/06/2011
KX264499	F4	ARGENTINA	3215	F4	2013-11-01
KY476326	F	PERU	3215	F4	2010-09-08
KY476332	F	PERU	3215	F4	14/11/2011	MG098576
MG098564	F4	ARGENTINA	3215	F4	26/02/2014
MG098565	F4	ARGENTINA	3215	F4	29/04/2014
MG098566	F4	ARGENTINA	3215	F4	29/04/2014
MG098567	F4	ARGENTINA	3214	F4	29/04/2014
MG098568	F4	ARGENTINA	3214	F4	29/04/2014
MG098569	F4	ARGENTINA	3215	F4	29/04/2014
MG098570	F4	BOLIVIA	3215	F4	2014-05-08
MG098571	F4	ARGENTINA	3214	F4	2014-05-08
MG098572	F4	ARGENTINA	3214	F4	2014-05-08
MG098573	F4	BOLIVIA	3215	F4	2014-05-08
MG098574	F4	BOLIVIA	3215	F4	2014-05-08
MG098575	F4	ARGENTINA	3215	F4	21/08/2014
MG098576	F4	ARGENTINA	3215	F4	21/08/2014	KY476332
MG098577	F4	ARGENTINA	3215	F4	21/08/2014
MG098578	F4	ARGENTINA	3215	F4	21/08/2014
MG098579	F4	ARGENTINA	3215	F4	22/08/2014
MG098580	F4	ARGENTINA	3215	F4	22/08/2014
MG098581	F4	ARGENTINA	3214	F4	22/08/2014
MG098582	F4	ARGENTINA	3215	F4	18/03/2014
MG098583	F4	ARGENTINA	3215	F4	2014-01-04
MG877703	F4	ARGENTINA	3215	F4	2005-02-11
MG877704	F4	ARGENTINA	3215	F4	26/11/2010	MG877705
MG877705	F4	ARGENTINA	3215	F4	2016-05-07	MG877704
MG877706	F4	ARGENTINA	3215	F4	17/08/2004
MG877707	F4	ARGENTINA	3215	F4	2010-05-02
MG877708	F4	ARGENTINA	3215	F4	2016-02-09
MG877712	F4	ARGENTINA	3215	F4	22/04/2004
MG877714	F4	ARGENTINA	3215	F4	15/04/2016
MG877715	F4	ARGENTINA	3215	F4	2004-04-08	MG877716
MG877716	F4	ARGENTINA	3215	F4	30/04/2009
MG877717	F4	ARGENTINA	3215	F4	2014-10-02	MG877715
MG877721	F4	ARGENTINA	3215	F4	30/05/2006
MG877722	F4	ARGENTINA	3215	F4	20/10/2015	MK183643
MK183630	F4	PUERTO RICO	3215	F4	2017
MK183631	F4	PUERTO RICO	3215	F4	2017
MK183632	F4	PUERTO RICO	3215	F4	2017
MK183633	F4	PUERTO RICO	3215	F4	2017
MK183634	F4	PUERTO RICO	3215	F4	2017
MK183636	F4	PUERTO RICO	3215	F4	2017
MK183637	F4	PUERTO RICO	3215	F4	2017
MK183638	F4	PUERTO RICO	3215	F4	2017
MK183639	F4	PUERTO RICO	3215	F4	2017
MK183640	F4	PUERTO RICO	3215	F4	2017
MK183641	F4	PUERTO RICO	3215	F4	2017
MK183642	F4	PUERTO RICO	3215	F4	2017
MK183643	F4	PUERTO RICO	3215	F4	2017	MG877722
MK183644	F4	PUERTO RICO	3215	F4	2017	X69798
MK183645	F4	PUERTO RICO	3215	F4	2017
MK183646	F4	PUERTO RICO	3215	F4	2017
MK183647	F4	PUERTO RICO	3215	F4	2017
X69798	HBV adw4	BRAZIL	3215	F4	NO INF	MK183644
X75658	F adw4q-	FRANCE	3215	F4	NO INF
KJ638660	HBV	PANAMA	3215	F5	2010
KJ638662	HBV	PANAMA	3215	F5	2011
KJ676692	F4	ARGENTINA	3215	F6	21/08/2008
KJ676693	F4	ARGENTINA	3216	F6	2007-06-08
KJ676694	F4	ARGENTINA	3215	F6	18/03/2004
MG098584	F6	ARGENTINA	3215	F6	2015
ON585701	F4	BRAZIL	3215	F6	13/02/2019
Not included: Shorter sequences
Accession number	HBV genotype	Country of origin	Sequence lenght (nt)	Phylogenetic analysis	Collection date
MW999662	F	NETHERLANDS	3049	F1b	2017
MW999663	F	NETHERLANDS	3049	F1b	2018
MW999664	F	NETHERLANDS	3049	F1b	2018
MW999665	F	NETHERLANDS	3049	F1b	2018
MW999666	F	NETHERLANDS	3049	F1b	2019
MW999667	F	NETHERLANDS	3049	F1b	2019
MW999668	F	NETHERLANDS	3049	F1b	2019
MW999669	F	NETHERLANDS	3049	F1b	2019
MW999670	F	NETHERLANDS	3049	F1b	2019
MW999671	F	NETHERLANDS	3049	F1b	2019
MW999672	F	NETHERLANDS	3049	F1b	2019
MW999673	F	NETHERLANDS	3049	F1b	2019
MW999674	F	NETHERLANDS	3049	F1b	2019
MW999675	F	NETHERLANDS	3049	F1b	2019
MW999676	F	NETHERLANDS	3049	F1b	2019
Not included: Recombinant isolates
Accession number	HBV genotype	Country of origin	Sequence lenght (nt)		Collection date
EF464097	G/F	BRAZIL	3248		NO INF
EF464098	G/F	BRAZIL	3248		NO INF
HE981177	F4/G	BRAZIL	3251		NO INF
HE981178	F4/G	BRAZIL	3251		NO INF
HE981179	F4/G	BRAZIL	3215		NO INF
HE981180	F4/G	BRAZIL	3200		NO INF
JQ272886	G/F1b	ARGENTINA	3248		19/07/2009
JQ272887	G/F1b	ARGENTINA	3248		2009-05-05
JQ272888	F4/D2	ARGENTINA	3215		16/11/2008
JQ707426	G/A/F	UNITED STATES	3245		NO INF
KJ586803	F1b/A2	URUGUAY	3182		21/10/2009
KJ586810	A1/F1b	URUGUAY	3221		13/03/2013
KJ586811	D3/F1b	URUGUAY	3182		2010-01-11
