# Supplementary material for: The Hepatitis B Virus Genotypes E to J: The Overlooked Genotypes
Source: Microorganisms. 2023 Jul 27;11(8):1908. doi: 10.3390/microorganisms11081908 (PMC10459053; doi:10.3390/microorganisms11081908)
Supplement: Supplementary file 1 [file microorganisms-11-01908-s001.zip › Table S3.xlsx]

## Sheet: HBV H
Accession number	HBV genotype	Country of origin	Sequence lenght (nt)	Collection date
AB059659	adw	UNITED STATES	3215	NO INF
AB059660	adw	UNITED STATES	3215	NO INF
AB059661	adw	UNITED STATES	3215	NO INF
AB064315	NO INF	UNITED STATES	3206	NO INF
AB179747	H	JAPAN	3215	NO INF
AB205010	H	JAPAN	3215	NO INF
AB266536	H	JAPAN	3215	2005-03-09
AB275308	H	JAPAN	3215	19/12/2005
AB298362	H	JAPAN	3215	NO INF
AB353764	NO INF	JAPAN	3215	NO INF
AB375159	H	MEXICO	3215	NO INF
AB375160	H	MEXICO	3215	NO INF
AB375161	NO INF	MEXICO	3215	NO INF
AB375162	H	MEXICO	3215	NO INF
AB375163	H	MEXICO	3215	NO INF
AB375164	H	MEXICO	3215	NO INF
AB516393	H	MEXICO	3215	NO INF
AB516394	H	MEXICO	3215	NO INF
AB516395	H	MEXICO	3215	NO INF
AB818694	H	JAPAN	3215	NO INF
AB846650	H	JAPAN	3215	NO INF
AP007261	H	JAPAN	3218	NO INF
AY090454	H adw4	NICARAGUA	3215	NO INF
AY090457	H adw4	NICARAGUA	3215	NO INF
AY090460	H adw4	UNITED STATES	3215	NO INF
EF157291	H	JAPAN	3215	NO INF
EU498228	H	THAILAND	3215	NO INF
FJ356715	H	ARGENTINA	3215	2008-12-05
FJ356716	H	ARGENTINA	3215	27/2/2008
HM066946	adw H	MEXICO	3215	2008
HM117850	adw H	MEXICO	3215	2009
HM117851	adw H	MEXICO	3215	2009
KX264501	H	JAPAN	3215	Nov 2013
LC491577	H	JAPAN	3215	NO INF
MT622523	H	UNITED STATES	3215	NO INF
Not included: Shorter sequences
Accession number	HBV genotype	Country of origin	Sequence lenght (nt)	Collection date
MW99967	H	NETHERLANDS	3049	2018
Not included: Recombinant isolates
Accession number	HBV genotype	Country of origin	Sequence lenght (nt)	Collection date
AB625343	G/H	MEXICO	3179	NO INF
AB819065	H/B	JAPAN	3217	NO INF
AB819066	H/B	JAPAN	3217	NO INF
KF356417	H/F	MEXICO	3187	May 2012
