# Supplementary material for: The Hepatitis B Virus Genotypes E to J: The Overlooked Genotypes
Source: Microorganisms. 2023 Jul 27;11(8):1908. doi: 10.3390/microorganisms11081908 (PMC10459053; doi:10.3390/microorganisms11081908)
Supplement: Supplementary file 1 [file microorganisms-11-01908-s001.zip › Table S4.xlsx]

## Sheet: HBV G
Accession number	HBV genotype	Country of origin	Sequence lenght (nt)	Collection date	Identical to
AB056513	G	UNITED STATES	3248	NO INF
AB056514	G	UNITED STATES	3239	NO INF
AB056515	G	UNITED STATES	3248	NO INF
AB064310	G	UNITED STATES	3248	NO INF
AB064311	G	UNITED STATES	3248	NO INF
AB064312	G	UNITED STATES	3248	NO INF
AB064313	G	UNITED STATES	3248	NO INF
AB375165	G	MEXICO	3248	NO INF
AB375166	G	MEXICO	3248	NO INF
AB375167	G	MEXICO	3248	NO INF
AB375168	G	MEXICO	3248	NO INF
AB375169	G	MEXICO	3248	NO INF
AB375170	G	MEXICO	3248	NO INF
AB625342	G	MEXICO	3248	NO INF
AF160501	G	FRANCE	3248	NO INF
AF405706	G	GERMANY	3248	NO INF
AP007264	G	JAPAN	3248	NO INF
DQ207798	G	GERMANY	3245	NO INF
EF634480	G	FRANCE	3248	NO INF
EF634481	G	FRANCE	3247	NO INF
GU563556	G	BELGIUM	3248	2000
GU563559	G adw2	BELGIUM	3248	2001
GU565217	G	NETHERLANDS	3248	2007
HE981171	G	BRAZIL	3236	NO INF
HE981172	G	BRAZIL	3236	NO INF
HE981173	G	BRAZIL	3234	NO INF
HE981174	G	ARGENTINE	3248	NO INF
HE981175	G	ARGENTINE	3248	NO INF	HE981176
HE981176	G	ARGENTINE	3248	NO INF	HE981175
KF414679	G	VENEZUELA	3248	24/05/2005
KM998716	G	MEXICO	3248	2011
KR230749	G	UNITED KINGDOM	3236	2006
KX264500	G	BRAZIL	3248	2013-11-01
KY004111	G	SOUTH AFRICA	3248	18/03/2015
KY004112	G	SOUTH AFRICA	3248	2014-04-12
Not included: Recombinant isolates
Accession number	HBV genotype	Country of origin	Sequence lenght (nt)	Collection date
AB056516	G/A	JAPAN	3089	NO INF
AB625343	G/H	MEXICO	3179	NO INF
AB644285	C/G	INDIA	3164	NO INF
AB933279	G/A	JAPAN	3248	NO INF
AB933280	G/A	JAPAN	3248	NO INF
AB933281	G/A	JAPAN	3248	NO INF
AB933282	G/A	JAPAN	3257	NO INF
AB933283	A/G	JAPAN	3257	NO INF
DQ078791	G/C/A	THAILAND	3213	NO INF
EF464097	G/F	BRAZIL	3248	NO INF
EF464098	G/F	BRAZIL	3248	NO INF
EF464099	G/A	BRAZIL	3248	NO INF
EU833889	G/A	CANADA	3197	17/09/2001
EU833890	G/A	CANADA	3248	22/04/2003
FJ361772	C/G	THAILAND	3197	2003
HE981177	F4/G	BRAZIL	3251	NO INF
HE981178	F4/G	BRAZIL	3251	NO INF
HE981179	F4/G	BRAZIL	3215	NO INF
HE981180	F4/G	BRAZIL	3200	NO INF
JQ707426	G/A/F	UNITED STATES	3245	NO INF
JQ272886	G/F1b	ARGENTINA	3248	19/07/2009
JQ272887	G/F1b	ARGENTINA	3248	2009-05-05
KP274926	G/A	BELGIUM	3251	2002
LC150335	A2/G	JAPAN	3215	2016-01-01
